# Supplementary material for: N-Aryl-S-aryl-2-mercaptoacetamide Derivatives Effectively Inhibit Mushroom and Cellular Tyrosinase Activities, Melanin Production, and Pigmentation in Zebrafish Larvae: Regarding Copper Ion Chelation
Source: Molecules. 2026 Jan 26;31(3):422. doi: 10.3390/molecules31030422 (PMC12899738; doi:10.3390/molecules31030422)
Supplement: Supplementary file 1 [file molecules-31-00422-s001.zip]

Archive with 1 entries (1 files):
- molecules-4088467-supplementary.pdf
